# Supplementary material for: Rational design of 19F NMR labelling sites to probe protein structure and interactions
Source: Nat Commun. 2025 May 8;16:4300. doi: 10.1038/s41467-025-59105-6 (PMC12062419; doi:10.1038/s41467-025-59105-6)
Supplement: Supplementary file 4 — Source Data [file 41467_2025_59105_MOESM4_ESM.xlsx]

## Sheet: Fig. 1c
	Chemical shifts
	Folded FLN5			Unfolded FLN5
	Labelling site	Chemical shift (ppm)		Labelling site	Chemical shift (ppm)
	655	-62.61		655	-61.82
	665	-61.55		691	-61.84
	673	-61.74		727	-61.81
	675	-61.67
	691	-61.69
	692	-61.82
	694	-61.6
	696	-61.91
	706	-61.83
	714	-61.63
	718	-61.83
	726	-61.67
	732	-61.44
	734	-61.82
	736	-61.83
	740	-61.7
	744	-61.97
	747	-61.83
	748	-61.85
	749	-61.84
	655 (F675A)	-62

## Sheet: Fig. 3d
	WT			Mut.
	Residue	RMSF	Error	Residue	RMSF	Error
	1	0.1092	0.0171777	1	0.27455	0.0604904
	2	0.0783833	0.0116485	2	0.227633	0.0553763
	3	0.0668	0.0102645	3	0.1397	0.0267315
	4	0.0794667	0.0102461	4	0.139933	0.017895
	5	0.0747167	0.009734	5	0.1201	0.0134225
	6	0.0598333	0.00595047	6	0.0976333	0.0128561
	7	0.06125	0.00527888	7	0.0993333	0.0117918
	8	0.0714333	0.0068371	8	0.10765	0.0111572
	9	0.07155	0.00741522	9	0.0958833	0.00908709
	10	0.0591667	0.00505342	10	0.0777667	0.00773652
	11	0.0678667	0.0018776	11	0.0927667	0.0101073
	12	0.0922333	0.00293254	12	0.10745	0.010267
	13	0.0904667	0.00337183	13	0.0956	0.00753953
	14	0.0770833	0.00408183	14	0.0851	0.00737741
	15	0.131683	0.00459852	15	0.1527	0.0123113
	16	0.14375	0.0107101	16	0.163133	0.0194016
	17	0.143417	0.0162113	17	0.16275	0.0252208
	18	0.144083	0.0116227	18	0.169183	0.0169373
	19	0.107867	0.00787022	19	0.140083	0.014381
	20	0.0694667	0.00798706	20	0.0999833	0.0114711
	21	0.0661167	0.00712528	21	0.10885	0.0136457
	22	0.0659	0.00532932	22	0.113183	0.0148037
	23	0.0558667	0.00435792	23	0.0817667	0.00965809
	24	0.0527833	0.00428968	24	0.0777333	0.00929228
	25	0.0518	0.00506041	25	0.0976167	0.0141293
	26	0.0479333	0.00389663	26	0.0901833	0.0132002
	27	0.0475	0.00350896	27	0.0729333	0.00907128
	28	0.04885	0.00550165	28	0.08705	0.0115617
	29	0.0525167	0.00510585	29	0.104983	0.016136
	30	0.0550333	0.00475036	30	0.0970833	0.0142682
	31	0.0585667	0.00679328	31	0.0936167	0.0125456
	32	0.0622333	0.00624205	32	0.115917	0.0165551
	33	0.0749667	0.00450485	33	0.1235	0.0180138
	34	0.114967	0.00802883	34	0.229983	0.0395686
	35	0.110183	0.0108486	35	0.336933	0.0639425
	36	0.117617	0.0189521	36	0.389233	0.0725984
	37	0.114217	0.0159726	37	0.383783	0.0786642
	38	0.0906667	0.0118525	38	0.340817	0.0772801
	39	0.0963667	0.0195683	39	0.35855	0.071672
	40	0.12575	0.0251092	40	0.376017	0.070782
	41	0.126567	0.0242963	41	0.338333	0.0586279
	42	0.165817	0.0358067	42	0.365383	0.0520663
	43	0.178167	0.042173	43	0.32215	0.043924
	44	0.143883	0.0306	44	0.237233	0.0236787
	45	0.103267	0.02199	45	0.175783	0.0219907
	46	0.0816833	0.013491	46	0.141967	0.0170419
	47	0.0585833	0.00587374	47	0.1149	0.014818
	48	0.0668167	0.00534631	48	0.1168	0.013566
	49	0.07505	0.00397134	49	0.111917	0.010743
	50	0.0716667	0.00350608	50	0.109133	0.0122469
	51	0.05275	0.00339376	51	0.0901333	0.0115829
	52	0.0502833	0.00286564	52	0.0787333	0.00784123
	53	0.0561833	0.0023546	53	0.0802	0.00763017
	54	0.0469	0.00205845	54	0.07145	0.00830909
	55	0.0440667	0.0021647	55	0.05995	0.00529716
	56	0.0549167	0.00249081	56	0.0640333	0.00341172
	57	0.0526333	0.0020469	57	0.0663167	0.0049227
	58	0.0431833	0.00161785	58	0.0533167	0.00417415
	59	0.0607667	0.00318562	59	0.0575167	0.00190065
	60	0.0737667	0.00433812	60	0.0741333	0.00306935
	61	0.0618	0.00337235	61	0.0686833	0.00405459
	62	0.0723167	0.00591624	62	0.06675	0.00304984
	63	0.106033	0.00772365	63	0.0941167	0.00473911
	64	0.107383	0.00606609	64	0.106383	0.00493172
	65	0.105233	0.00652319	65	0.104617	0.00426077
	66	0.0684167	0.00507671	66	0.0780667	0.00525387
	67	0.07895	0.00743665	67	0.0862833	0.00554744
	68	0.0804667	0.00518232	68	0.091	0.00589015
	69	0.1006	0.00507341	69	0.11745	0.00765059
	70	0.0875667	0.00443563	70	0.105083	0.00841785
	71	0.0650667	0.00278664	71	0.0808	0.00753455
	72	0.0771333	0.00297804	72	0.105333	0.00929079
	73	0.188067	0.000887777	73	0.206483	0.00734527

## Sheet: Fig. 6d
	T / K	ln(Keq)_incell	error	ln(Keq)_lysate	error	ln(Keq)_purified	error
	308	-1.147002775	0.108223	-1.415181093	0.0571072	-1.833607253	0.0267895
	303	0.173328	0.0411913	0.224175	0.0362122	-0.187205899	0.00949401
	298	0.681588	0.0612281	1.32938	0.0747697	1.2648	0.0164751
	293	0.81298	0.0652321	2.02039	0.122388	2.44278	0.0549126
	288	0.797556	0.0707519	2.28825	0.097157	3.07833	0.178599

## Sheet: Fig. 6e
				energy (kcal/mol)	error
		purified	∆H	-44.4109	3.3439
			-T∆S	43.6517	3.3401
		in-cell	∆H	-16.5695	7.8369
			-T∆S	16.1572	7.828
		lystate	∆H	-33.0963	1.9272
			-T∆S	32.303	1.925
